# Supplementary material for: Parental Identity and Subjective Well-Being in Older Women: The Moderating Role of the Human–Dog Bond
Source: Behav Sci (Basel). 2026 Apr 9;16(4):567. doi: 10.3390/bs16040567 (PMC13113525; doi:10.3390/bs16040567)
Supplement: Supplementary file 1 [file behavsci-16-00567-s001.zip]

Archive with 1 entries (1 files):
- behavsci-4154433-supplementary.pdf
